# Supplementary material for: Clinical advantages of incorporating predicted weekly anatomy in IMPT optimization with reduced setup error
Source: Med Phys. 2024 Sep 19;51(12):9207–16. doi: 10.1002/mp.17412 (PMC11656292; doi:10.1002/mp.17412)
Supplement: Supplementary file 2 — Supporting Information [file MP-51-9207-s002.xlsx]

## Sheet: SupplementTable
Table: The evaluated planning dose metrics and accumulated dose metrics for each patient and each organ
Patient	Organ	Plan	Metric	Planning dose	Accumulated dose metric	Accumulated dose
1	High-risk-CTV	cRO3mm	V94(%)	1	DefSumVoxmin	0.9988
1	High-risk-CTV	cRO1mm	V94(%)	1	DefSumVoxmin	0.9881
1	High-risk-CTV	aRO1mm	V94(%)	0.9952	DefSumVoxmin	0.9941
1	Low-risk-CTV	cRO3mm	V94(%)	1	DefSumVoxmin	1
1	Low-risk-CTV	cRO1mm	V94(%)	1	DefSumVoxmin	0.993
1	Low-risk-CTV	aRO1mm	V94(%)	0.9964	DefSumVoxmin	0.9982
1	brainstem	cRO3mm	D0.03cc	60.9	DefSumVoxmax	61.9
1	brainstem	cRO1mm	D0.03cc	57.9	DefSumVoxmax	58.95
1	brainstem	aRO1mm	D0.03cc	57.5	DefSumVoxmax	50.2
1	spinalcord	cRO3mm	D0.03cc	14.98	DefSumVoxmax	17.9
1	spinalcord	cRO1mm	D0.03cc	13.1667	DefSumVoxmax	13.54
1	spinalcord	aRO1mm	D0.03cc	13.3333	DefSumVoxmax	12.1
1	ipsilateral_parotid	cRO3mm	Dmean	31.5509	NominalSum	35.218
1	ipsilateral_parotid	cRO1mm	Dmean	29.0456	NominalSum	32.4608
1	ipsilateral_parotid	aRO1mm	Dmean	28.2637	NominalSum	31.8075
1	contralateral_parotid	cRO3mm	Dmean	25.7595	NominalSum	29.2824
1	contralateral_parotid	cRO1mm	Dmean	22.8744	NominalSum	26.2998
1	contralateral_parotid	aRO1mm	Dmean	22.9839	NominalSum	26.4797
1	submandibular	cRO3mm	Dmean	29.0587	NominalSum	30.0374
1	submandibular	cRO1mm	Dmean	20.7165	NominalSum	21.8312
1	submandibular	aRO1mm	Dmean	20.7887	NominalSum	21.8963
1	oralcavity	cRO3mm	Dmean	20.2822	NominalSum	21.5655
1	oralcavity	cRO1mm	Dmean	17.4696	NominalSum	18.6276
1	oralcavity	aRO1mm	Dmean	17.611	NominalSum	18.8213
1	PCM_Sup	cRO3mm	Dmean	55.2567	NominalSum	57.8837
1	PCM_Sup	cRO1mm	Dmean	52.0667	NominalSum	55.2013
1	PCM_Sup	aRO1mm	Dmean	52.2143	NominalSum	55.3727
1	PCM_Med	cRO3mm	Dmean	16.7838	NominalSum	21.1183
1	PCM_Med	cRO1mm	Dmean	12.7947	NominalSum	16.838
1	PCM_Med	aRO1mm	Dmean	13.7493	NominalSum	18.0183
1	PCM_Inf	cRO3mm	Dmean	16.1221	NominalSum	20.6522
1	PCM_Inf	cRO1mm	Dmean	14.4822	NominalSum	18.662
1	PCM_Inf	aRO1mm	Dmean	13.0798	NominalSum	16.8263
1	opticnerve_L	cRO3mm	D0.03cc	48.4	DefSumVoxmax	47.6
1	opticnerve_L	cRO1mm	D0.03cc	44.5667	DefSumVoxmax	43.06
1	opticnerve_L	aRO1mm	D0.03cc	47.65	DefSumVoxmax	39.6
1	opticnerve_R	cRO3mm	D0.03cc	46.8333	DefSumVoxmax	44.7
1	opticnerve_R	cRO1mm	D0.03cc	42.2	DefSumVoxmax	40.15
1	opticnerve_R	aRO1mm	D0.03cc	41.7	DefSumVoxmax	33.9
1	chiasm	cRO3mm	D0.03cc	47.5	DefSumVoxmax	47
1	chiasm	cRO1mm	D0.03cc	41.7	DefSumVoxmax	40.7
1	chiasm	aRO1mm	D0.03cc	44.2	DefSumVoxmax	36.8
2	High-risk-CTV	cRO3mm	V94(%)	0.9996	DefSumVoxmin	0.9989
2	High-risk-CTV	cRO1mm	V94(%)	0.9986	DefSumVoxmin	0.9973
2	High-risk-CTV	aRO1mm	V94(%)	0.9974	DefSumVoxmin	0.9949
2	Low-risk-CTV	cRO3mm	V94(%)	0.9999	DefSumVoxmin	0.9992
2	Low-risk-CTV	cRO1mm	V94(%)	0.9978	DefSumVoxmin	0.992
2	Low-risk-CTV	aRO1mm	V94(%)	0.9971	DefSumVoxmin	0.9923
2	brainstem	cRO3mm	D0.03cc	42.6	DefSumVoxmax	46.8333
2	brainstem	cRO1mm	D0.03cc	39.6	DefSumVoxmax	43.0333
2	brainstem	aRO1mm	D0.03cc	38.05	DefSumVoxmax	42
2	spinalcord	cRO3mm	D0.03cc	33.8	DefSumVoxmax	39
2	spinalcord	cRO1mm	D0.03cc	32.6	DefSumVoxmax	37.7
2	spinalcord	aRO1mm	D0.03cc	29.2	DefSumVoxmax	34.45
2	contralateral_parotid	cRO3mm	Dmean	40.7543	NominalSum	42.6345
2	contralateral_parotid	cRO1mm	Dmean	40.7025	NominalSum	42.4618
2	contralateral_parotid	aRO1mm	Dmean	39.5478	NominalSum	42.8259
2	ipsilateral_parotid	cRO3mm	Dmean	21.2852	NominalSum	21.3768
2	ipsilateral_parotid	cRO1mm	Dmean	20.4225	NominalSum	20.8297
2	ipsilateral_parotid	aRO1mm	Dmean	19.4863	NominalSum	20.8601
2	submandibular	cRO3mm	Dmean	39.6272	NominalSum	42.6933
2	submandibular	cRO1mm	Dmean	35.3066	NominalSum	37.5912
2	submandibular	aRO1mm	Dmean	34.0996	NominalSum	38.692
2	oralcavity	cRO3mm	Dmean	12.0142	NominalSum	12.6368
2	oralcavity	cRO1mm	Dmean	10.9681	NominalSum	11.4052
2	oralcavity	aRO1mm	Dmean	9.6934	NominalSum	10.556
2	PCM_Sup	cRO3mm	Dmean	51.5289	NominalSum	52.751
2	PCM_Sup	cRO1mm	Dmean	49.7821	NominalSum	51.2156
2	PCM_Sup	aRO1mm	Dmean	49.0302	NominalSum	51.9694
2	PCM_Med	cRO3mm	Dmean	22.1882	NominalSum	27.021
2	PCM_Med	cRO1mm	Dmean	21.9986	NominalSum	26.5629
2	PCM_Med	aRO1mm	Dmean	18.9968	NominalSum	24.656
2	PCM_Inf	cRO3mm	Dmean	29.7538	NominalSum	33.4159
2	PCM_Inf	cRO1mm	Dmean	28.7373	NominalSum	31.8656
2	PCM_Inf	aRO1mm	Dmean	25.8065	NominalSum	30.5204
2	opticnerve_L	cRO3mm	D0.03cc	33.75	DefSumVoxmax	32
2	opticnerve_L	cRO1mm	D0.03cc	28.4	DefSumVoxmax	27.7
2	opticnerve_L	aRO1mm	D0.03cc	26.6	DefSumVoxmax	25.65
2	opticnerve_R	cRO3mm	D0.03cc	35.6333	DefSumVoxmax	35.9429
2	opticnerve_R	cRO1mm	D0.03cc	31.2333	DefSumVoxmax	31.9
2	opticnerve_R	aRO1mm	D0.03cc	29.3	DefSumVoxmax	28.95
2	chiasm	cRO3mm	D0.03cc	46.8	DefSumVoxmax	47.4
2	chiasm	cRO1mm	D0.03cc	41.6	DefSumVoxmax	41.6
2	chiasm	aRO1mm	D0.03cc	42.2	DefSumVoxmax	41.6
3	High-risk-CTV	cRO3mm	V94(%)	0.9998	DefSumVoxmin	0.9969
3	High-risk-CTV	cRO1mm	V94(%)	0.9981	DefSumVoxmin	0.9849
3	High-risk-CTV	aRO1mm	V94(%)	0.9944	DefSumVoxmin	0.9912
3	Low-risk-CTV	cRO3mm	V94(%)	1	DefSumVoxmin	0.9947
3	Low-risk-CTV	cRO1mm	V94(%)	0.9961	DefSumVoxmin	0.9781
3	Low-risk-CTV	aRO1mm	V94(%)	0.9924	DefSumVoxmin	0.9847
3	brainstem	cRO3mm	D0.03cc	55.8	DefSumVoxmax	46.9
3	brainstem	cRO1mm	D0.03cc	55.35	DefSumVoxmax	57.9
3	brainstem	aRO1mm	D0.03cc	53.7	DefSumVoxmax	55.95
3	spinalcord	cRO3mm	D0.03cc	48.3	DefSumVoxmax	40.2
3	spinalcord	cRO1mm	D0.03cc	45.9	DefSumVoxmax	47.7
3	spinalcord	aRO1mm	D0.03cc	47.25	DefSumVoxmax	48.85
3	ipsilateral_parotid	cRO3mm	Dmean	23.3944	NominalSum	25.3384
3	ipsilateral_parotid	cRO1mm	Dmean	17.8448	NominalSum	20.1829
3	ipsilateral_parotid	aRO1mm	Dmean	17.7661	NominalSum	20.3765
3	contralateral_parotid	cRO3mm	Dmean	28.7336	NominalSum	33.5594
3	contralateral_parotid	cRO1mm	Dmean	21.5979	NominalSum	26.257
3	contralateral_parotid	aRO1mm	Dmean	21.4188	NominalSum	26.71
3	submandibular	cRO3mm	Dmean	43.4476	NominalSum	42.8514
3	submandibular	cRO1mm	Dmean	36.5079	NominalSum	36.372
3	submandibular	aRO1mm	Dmean	36.5471	NominalSum	36.269
3	oralcavity	cRO3mm	Dmean	21.5151	NominalSum	23.0586
3	oralcavity	cRO1mm	Dmean	21.5319	NominalSum	22.9919
3	oralcavity	aRO1mm	Dmean	20.3741	NominalSum	21.941
3	PCM_Sup	cRO3mm	Dmean	64.2111	NominalSum	65.1546
3	PCM_Sup	cRO1mm	Dmean	63.613	NominalSum	65.1182
3	PCM_Sup	aRO1mm	Dmean	63.8154	NominalSum	65.5645
3	PCM_Med	cRO3mm	Dmean	49.43	NominalSum	52.5846
3	PCM_Med	cRO1mm	Dmean	41.7565	NominalSum	45.2678
3	PCM_Med	aRO1mm	Dmean	42.2317	NominalSum	46.0954
3	PCM_Inf	cRO3mm	Dmean	23.0979	NominalSum	23.4764
3	PCM_Inf	cRO1mm	Dmean	19.4245	NominalSum	19.9241
3	PCM_Inf	aRO1mm	Dmean	16.7216	NominalSum	17.1881
3	opticnerve_L	cRO3mm	D0.03cc	28.6	DefSumVoxmax	23.5
3	opticnerve_L	cRO1mm	D0.03cc	20.98	DefSumVoxmax	20.975
3	opticnerve_L	aRO1mm	D0.03cc	18.35	DefSumVoxmax	18.6667
3	opticnerve_R	cRO3mm	D0.03cc	27.7	DefSumVoxmax	23.6667
3	opticnerve_R	cRO1mm	D0.03cc	20.65	DefSumVoxmax	22.3
3	opticnerve_R	aRO1mm	D0.03cc	18.5	DefSumVoxmax	20.32
3	chiasm	cRO3mm	D0.03cc	46.1	DefSumVoxmax	40.1
3	chiasm	cRO1mm	D0.03cc	40.6	DefSumVoxmax	40.6333
3	chiasm	aRO1mm	D0.03cc	37.1667	DefSumVoxmax	38.1
4	High-risk-CTV	cRO3mm	V94(%)	0.9994	DefSumVoxmin	0.9944
4	High-risk-CTV	cRO1mm	V94(%)	0.9916	DefSumVoxmin	0.9747
4	High-risk-CTV	aRO1mm	V94(%)	0.9872	DefSumVoxmin	0.997
4	Low-risk-CTV	cRO3mm	V94(%)	1	DefSumVoxmin	0.9991
4	Low-risk-CTV	cRO1mm	V94(%)	0.9978	DefSumVoxmin	0.9892
4	Low-risk-CTV	aRO1mm	V94(%)	0.995	DefSumVoxmin	0.9866
4	brainstem	cRO3mm	D0.03cc	43.7667	DefSumVoxmax	43.5
4	brainstem	cRO1mm	D0.03cc	39.8	DefSumVoxmax	40.4
4	brainstem	aRO1mm	D0.03cc	38.9	DefSumVoxmax	40.35
4	spinalcord	cRO3mm	D0.03cc	45	DefSumVoxmax	47.45
4	spinalcord	cRO1mm	D0.03cc	43.05	DefSumVoxmax	45.8
4	spinalcord	aRO1mm	D0.03cc	45.35	DefSumVoxmax	50.2
4	ipsilateral_parotid	cRO3mm	Dmean	32.7116	NominalSum	39.8204
4	ipsilateral_parotid	cRO1mm	Dmean	28.3221	NominalSum	35.9769
4	ipsilateral_parotid	aRO1mm	Dmean	27.4903	NominalSum	35.5356
4	contralateral_parotid	cRO3mm	Dmean	24.892	NominalSum	31.0993
4	contralateral_parotid	cRO1mm	Dmean	21.266	NominalSum	26.7612
4	contralateral_parotid	aRO1mm	Dmean	20.5664	NominalSum	26.396
4	submandibular	cRO3mm	Dmean	42.9819	NominalSum	48.0259
4	submandibular	cRO1mm	Dmean	39.73	NominalSum	44.761
4	submandibular	aRO1mm	Dmean	36.527	NominalSum	42.7267
4	oralcavity	cRO3mm	Dmean	20.1744	NominalSum	30.903
4	oralcavity	cRO1mm	Dmean	17.7186	NominalSum	28.6599
4	oralcavity	aRO1mm	Dmean	18.2856	NominalSum	29.3448
4	PCM_Sup	cRO3mm	Dmean	66.5746	NominalSum	67.5436
4	PCM_Sup	cRO1mm	Dmean	65.6335	NominalSum	66.9666
4	PCM_Sup	aRO1mm	Dmean	67.0411	NominalSum	68.4237
4	PCM_Med	cRO3mm	Dmean	48.189	NominalSum	52.7622
4	PCM_Med	cRO1mm	Dmean	43.9316	NominalSum	48.7805
4	PCM_Med	aRO1mm	Dmean	44.0613	NominalSum	50.0694
4	PCM_Inf	cRO3mm	Dmean	18.6264	NominalSum	18.0646
4	PCM_Inf	cRO1mm	Dmean	13.416	NominalSum	13.1095
4	PCM_Inf	aRO1mm	Dmean	12.1028	NominalSum	11.3371
4	opticnerve_L	cRO3mm	D0.03cc	47.55	DefSumVoxmax	48.8667
4	opticnerve_L	cRO1mm	D0.03cc	44.5	DefSumVoxmax	46.4
4	opticnerve_L	aRO1mm	D0.03cc	45.3	DefSumVoxmax	47.4
4	opticnerve_R	cRO3mm	D0.03cc	36.7	DefSumVoxmax	39.275
4	opticnerve_R	cRO1mm	D0.03cc	35.2667	DefSumVoxmax	37.6
4	opticnerve_R	aRO1mm	D0.03cc	33.3	DefSumVoxmax	35.54
4	chiasm	cRO3mm	D0.03cc	47.9	DefSumVoxmax	48.85
4	chiasm	cRO1mm	D0.03cc	45.4	DefSumVoxmax	45.75
4	chiasm	aRO1mm	D0.03cc	46.1	DefSumVoxmax	47
5	High-risk-CTV	cRO3mm	V94(%)	0.9987	DefSumVoxmin	0.9992
5	High-risk-CTV	cRO1mm	V94(%)	0.9962	DefSumVoxmin	0.9965
5	High-risk-CTV	aRO1mm	V94(%)	0.9837	DefSumVoxmin	0.9984
5	Low-risk-CTV	cRO3mm	V94(%)	0.9998	DefSumVoxmin	0.9986
5	Low-risk-CTV	cRO1mm	V94(%)	0.998	DefSumVoxmin	0.9715
5	Low-risk-CTV	aRO1mm	V94(%)	0.9966	DefSumVoxmin	0.9914
5	brainstem	cRO3mm	D0.03cc	44	DefSumVoxmax	49.5
5	brainstem	cRO1mm	D0.03cc	37.8	DefSumVoxmax	43.1
5	brainstem	aRO1mm	D0.03cc	42.35	DefSumVoxmax	48.2
5	spinalcord	cRO3mm	D0.03cc	39.5667	DefSumVoxmax	45.3667
5	spinalcord	cRO1mm	D0.03cc	39.7	DefSumVoxmax	43.6
5	spinalcord	aRO1mm	D0.03cc	41.9	DefSumVoxmax	45.85
5	contralateral_parotid	cRO3mm	Dmean	14.479	NominalSum	17.5496
5	contralateral_parotid	cRO1mm	Dmean	12.8084	NominalSum	15.7666
5	contralateral_parotid	aRO1mm	Dmean	11.5894	NominalSum	14.7362
5	ipsilateral_parotid	cRO3mm	Dmean	24.9001	NominalSum	32.8263
5	ipsilateral_parotid	cRO1mm	Dmean	20.891	NominalSum	29.7792
5	ipsilateral_parotid	aRO1mm	Dmean	19.1982	NominalSum	28.4914
5	submandibular	cRO3mm	Dmean	36.6903	NominalSum	43.5134
5	submandibular	cRO1mm	Dmean	35.0676	NominalSum	42.4034
5	submandibular	aRO1mm	Dmean	29.014	NominalSum	38.2767
5	oralcavity	cRO3mm	Dmean	17.1087	NominalSum	21.0131
5	oralcavity	cRO1mm	Dmean	15.9286	NominalSum	19.648
5	oralcavity	aRO1mm	Dmean	16.5506	NominalSum	20.6384
5	PCM_Sup	cRO3mm	Dmean	60.61	NominalSum	62.0918
5	PCM_Sup	cRO1mm	Dmean	59.6179	NominalSum	61.4535
5	PCM_Sup	aRO1mm	Dmean	60.7744	NominalSum	62.4873
5	PCM_Med	cRO3mm	Dmean	31.5419	NominalSum	39.9109
5	PCM_Med	cRO1mm	Dmean	26.0378	NominalSum	34.1086
5	PCM_Med	aRO1mm	Dmean	23.8587	NominalSum	32.8494
5	PCM_Inf	cRO3mm	Dmean	19.5881	NominalSum	27.9767
5	PCM_Inf	cRO1mm	Dmean	15.8096	NominalSum	24.3375
5	PCM_Inf	aRO1mm	Dmean	13.6362	NominalSum	22.6199
5	opticnerve_L	cRO3mm	D0.03cc	51.2	DefSumVoxmax	54.6
5	opticnerve_L	cRO1mm	D0.03cc	51.1	DefSumVoxmax	57.1
5	opticnerve_L	aRO1mm	D0.03cc	51.6	DefSumVoxmax	57.2
5	opticnerve_R	cRO3mm	D0.03cc	51.8333	DefSumVoxmax	53.2
5	opticnerve_R	cRO1mm	D0.03cc	52.9	DefSumVoxmax	56.7333
5	opticnerve_R	aRO1mm	D0.03cc	52.15	DefSumVoxmax	54.6
5	chiasm	cRO3mm	D0.03cc	52.95	DefSumVoxmax	53.3
5	chiasm	cRO1mm	D0.03cc	55.28	DefSumVoxmax	55.425
5	chiasm	aRO1mm	D0.03cc	56.075	DefSumVoxmax	56.02
6	High-risk-CTV	cRO3mm	V94(%)	0.9993	DefSumVoxmin	0.9998
6	High-risk-CTV	cRO1mm	V94(%)	0.9985	DefSumVoxmin	0.9999
6	High-risk-CTV	aRO1mm	V94(%)	0.9932	DefSumVoxmin	0.9999
6	Low-risk-CTV	cRO3mm	V94(%)	0.9998	DefSumVoxmin	0.9989
6	Low-risk-CTV	cRO1mm	V94(%)	0.9997	DefSumVoxmin	0.9983
6	Low-risk-CTV	aRO1mm	V94(%)	0.9944	DefSumVoxmin	0.9868
6	brainstem	cRO3mm	D0.03cc	47.05	DefSumVoxmax	48
6	brainstem	cRO1mm	D0.03cc	45.3	DefSumVoxmax	46.35
6	brainstem	aRO1mm	D0.03cc	42.1	DefSumVoxmax	43.4
6	spinalcord	cRO3mm	D0.03cc	40.8167	DefSumVoxmax	40.36
6	spinalcord	cRO1mm	D0.03cc	38.85	DefSumVoxmax	38.4833
6	spinalcord	aRO1mm	D0.03cc	36.46	DefSumVoxmax	36.075
6	contralateral_parotid	cRO3mm	Dmean	19.0424	NominalSum	19.9073
6	contralateral_parotid	cRO1mm	Dmean	17.4111	NominalSum	18.3647
6	contralateral_parotid	aRO1mm	Dmean	15.7951	NominalSum	16.6873
6	ipsilateral_parotid	cRO3mm	Dmean	19.9702	NominalSum	21.5263
6	ipsilateral_parotid	cRO1mm	Dmean	19.7686	NominalSum	21.2756
6	ipsilateral_parotid	aRO1mm	Dmean	18.1002	NominalSum	19.387
6	submandibular	cRO3mm	Dmean	27.2574	NominalSum	28.7633
6	submandibular	cRO1mm	Dmean	24.5766	NominalSum	25.8007
6	submandibular	aRO1mm	Dmean	22.5923	NominalSum	24.2372
6	oralcavity	cRO3mm	Dmean	9.7592	NominalSum	10.3917
6	oralcavity	cRO1mm	Dmean	7.5227	NominalSum	8.1006
6	oralcavity	aRO1mm	Dmean	8.4608	NominalSum	9.1355
6	PCM_Sup	cRO3mm	Dmean	48.1092	NominalSum	47.4337
6	PCM_Sup	cRO1mm	Dmean	47.0513	NominalSum	46.4522
6	PCM_Sup	aRO1mm	Dmean	44.6888	NominalSum	44.0155
6	PCM_Med	cRO3mm	Dmean	17.3914	NominalSum	17.5899
6	PCM_Med	cRO1mm	Dmean	15.0337	NominalSum	15.6987
6	PCM_Med	aRO1mm	Dmean	13.4038	NominalSum	13.4407
6	PCM_Inf	cRO3mm	Dmean	11.6748	NominalSum	10.7907
6	PCM_Inf	cRO1mm	Dmean	9.0906	NominalSum	8.5823
6	PCM_Inf	aRO1mm	Dmean	8.044	NominalSum	7.2683
6	opticnerve_L	cRO3mm	D0.03cc	29.5	DefSumVoxmax	30.35
6	opticnerve_L	cRO1mm	D0.03cc	27.2	DefSumVoxmax	28.1333
6	opticnerve_L	aRO1mm	D0.03cc	26.8	DefSumVoxmax	27.35
6	opticnerve_R	cRO3mm	D0.03cc	28.05	DefSumVoxmax	29.5
6	opticnerve_R	cRO1mm	D0.03cc	25.6667	DefSumVoxmax	27.3
6	opticnerve_R	aRO1mm	D0.03cc	24.1667	DefSumVoxmax	26.05
6	chiasm	cRO3mm	D0.03cc	38.6	DefSumVoxmax	39.4
6	chiasm	cRO1mm	D0.03cc	38.4	DefSumVoxmax	39.5
6	chiasm	aRO1mm	D0.03cc	35.2	DefSumVoxmax	36.15
7	High-risk-CTV	cRO3mm	V94(%)	0.9959	DefSumVoxmin	0.9958
7	High-risk-CTV	cRO1mm	V94(%)	0.9791	DefSumVoxmin	0.9785
7	High-risk-CTV	aRO1mm	V94(%)	0.9868	DefSumVoxmin	0.993
7	Low-risk-CTV	cRO3mm	V94(%)	0.9998	DefSumVoxmin	0.9993
7	Low-risk-CTV	cRO1mm	V94(%)	0.9979	DefSumVoxmin	0.9913
7	Low-risk-CTV	aRO1mm	V94(%)	0.9914	DefSumVoxmin	0.9909
7	brainstem	cRO3mm	D0.03cc	44.9	DefSumVoxmax	50.8
7	brainstem	cRO1mm	D0.03cc	36.9	DefSumVoxmax	38.9
7	brainstem	aRO1mm	D0.03cc	36	DefSumVoxmax	38.7
7	spinalcord	cRO3mm	D0.03cc	37.45	DefSumVoxmax	43.2
7	spinalcord	cRO1mm	D0.03cc	34.9	DefSumVoxmax	35.875
7	spinalcord	aRO1mm	D0.03cc	37.6	DefSumVoxmax	37.7
7	ipsilateral_parotid	cRO3mm	Dmean	28.0849	NominalSum	30.5035
7	ipsilateral_parotid	cRO1mm	Dmean	25.9142	NominalSum	28.5217
7	ipsilateral_parotid	aRO1mm	Dmean	23.5649	NominalSum	26.7428
7	contralateral_parotid	cRO3mm	Dmean	26.2805	NominalSum	30.137
7	contralateral_parotid	cRO1mm	Dmean	24.2264	NominalSum	28.4179
7	contralateral_parotid	aRO1mm	Dmean	22.1888	NominalSum	26.9443
7	submandibular	cRO3mm	Dmean	39.0952	NominalSum	44.9817
7	submandibular	cRO1mm	Dmean	37.2822	NominalSum	43.347
7	submandibular	aRO1mm	Dmean	35.1654	NominalSum	42.4295
7	oralcavity	cRO3mm	Dmean	9.9841	NominalSum	12.738
7	oralcavity	cRO1mm	Dmean	8.6217	NominalSum	11.0513
7	oralcavity	aRO1mm	Dmean	8.2484	NominalSum	10.7511
7	PCM_Sup	cRO3mm	Dmean	52.6782	NominalSum	53.354
7	PCM_Sup	cRO1mm	Dmean	52.1252	NominalSum	52.8072
7	PCM_Sup	aRO1mm	Dmean	51.4976	NominalSum	52.6688
7	PCM_Med	cRO3mm	Dmean	33.5394	NominalSum	34.4224
7	PCM_Med	cRO1mm	Dmean	29.7916	NominalSum	30.4501
7	PCM_Med	aRO1mm	Dmean	24.9118	NominalSum	26.314
7	PCM_Inf	cRO3mm	Dmean	16.4596	NominalSum	18.1171
7	PCM_Inf	cRO1mm	Dmean	15.1517	NominalSum	17.0392
7	PCM_Inf	aRO1mm	Dmean	11.8225	NominalSum	14.2145
7	opticnerve_L	cRO3mm	D0.03cc	44.9	DefSumVoxmax	49.6
7	opticnerve_L	cRO1mm	D0.03cc	41.8	DefSumVoxmax	41.0667
7	opticnerve_L	aRO1mm	D0.03cc	39.6	DefSumVoxmax	38.55
7	opticnerve_R	cRO3mm	D0.03cc	35.8	DefSumVoxmax	40.3
7	opticnerve_R	cRO1mm	D0.03cc	30.3	DefSumVoxmax	30.9
7	opticnerve_R	aRO1mm	D0.03cc	30.9	DefSumVoxmax	31.6
7	chiasm	cRO3mm	D0.03cc	33.6333	DefSumVoxmax	38.9
7	chiasm	cRO1mm	D0.03cc	28.55	DefSumVoxmax	29.7
7	chiasm	aRO1mm	D0.03cc	28.6	DefSumVoxmax	29.9
8	High-risk-CTV	cRO3mm	V94(%)	1	DefSumVoxmin	1
8	High-risk-CTV	cRO1mm	V94(%)	0.992	DefSumVoxmin	0.9975
8	High-risk-CTV	aRO1mm	V94(%)	0.9899	DefSumVoxmin	0.9995
8	Low-risk-CTV	cRO3mm	V94(%)	1	DefSumVoxmin	0.9997
8	Low-risk-CTV	cRO1mm	V94(%)	0.9984	DefSumVoxmin	0.9965
8	Low-risk-CTV	aRO1mm	V94(%)	0.9967	DefSumVoxmin	0.9955
8	brainstem	cRO3mm	D0.03cc	56.4	DefSumVoxmax	59.2
8	brainstem	cRO1mm	D0.03cc	49	DefSumVoxmax	51.6
8	brainstem	aRO1mm	D0.03cc	52.45	DefSumVoxmax	57.4
8	spinalcord	cRO3mm	D0.03cc	35.3667	DefSumVoxmax	40
8	spinalcord	cRO1mm	D0.03cc	30.6	DefSumVoxmax	33.7
8	spinalcord	aRO1mm	D0.03cc	31.9	DefSumVoxmax	35.85
8	contralateral_parotid	cRO3mm	Dmean	20.5033	NominalSum	22.4737
8	contralateral_parotid	cRO1mm	Dmean	19.6019	NominalSum	21.8184
8	contralateral_parotid	aRO1mm	Dmean	18.6254	NominalSum	20.7169
8	ipsilateral_parotid	cRO3mm	Dmean	24.6669	NominalSum	28.9656
8	ipsilateral_parotid	cRO1mm	Dmean	23.1007	NominalSum	27.7711
8	ipsilateral_parotid	aRO1mm	Dmean	22.0642	NominalSum	26.2047
8	submandibular	cRO3mm	Dmean	50.8722	NominalSum	54.025
8	submandibular	cRO1mm	Dmean	49.8297	NominalSum	53.1786
8	submandibular	aRO1mm	Dmean	47.8709	NominalSum	51.5286
8	oralcavity	cRO3mm	Dmean	12.734	NominalSum	14.8093
8	oralcavity	cRO1mm	Dmean	11.4683	NominalSum	13.3765
8	oralcavity	aRO1mm	Dmean	10.7958	NominalSum	12.7731
8	PCM_Sup	cRO3mm	Dmean	46.7557	NominalSum	49.3309
8	PCM_Sup	cRO1mm	Dmean	44.4757	NominalSum	47.5863
8	PCM_Sup	aRO1mm	Dmean	45.1744	NominalSum	48.6514
8	PCM_Med	cRO3mm	Dmean	24.6243	NominalSum	33.8752
8	PCM_Med	cRO1mm	Dmean	21.7426	NominalSum	30.6314
8	PCM_Med	aRO1mm	Dmean	19.5657	NominalSum	29.5555
8	PCM_Inf	cRO3mm	Dmean	17.6821	NominalSum	19.7754
8	PCM_Inf	cRO1mm	Dmean	17.0591	NominalSum	18.5851
8	PCM_Inf	aRO1mm	Dmean	14.0957	NominalSum	16.1525
8	opticnerve_L	cRO3mm	D0.03cc	41.9	DefSumVoxmax	43.92
8	opticnerve_L	cRO1mm	D0.03cc	40.36	DefSumVoxmax	41.9222
8	opticnerve_L	aRO1mm	D0.03cc	40.9	DefSumVoxmax	42.8667
8	opticnerve_R	cRO3mm	D0.03cc	37.1333	DefSumVoxmax	38.05
8	opticnerve_R	cRO1mm	D0.03cc	38.05	DefSumVoxmax	39.25
8	opticnerve_R	aRO1mm	D0.03cc	38.2	DefSumVoxmax	39
8	chiasm	cRO3mm	D0.03cc	44.15	DefSumVoxmax	44.475
8	chiasm	cRO1mm	D0.03cc	36.3	DefSumVoxmax	38.4
8	chiasm	aRO1mm	D0.03cc	35.4	DefSumVoxmax	36.7
9	High-risk-CTV	cRO3mm	V94(%)	0.9993	DefSumVoxmin	0.9929
9	High-risk-CTV	cRO1mm	V94(%)	0.9816	DefSumVoxmin	0.9406
9	High-risk-CTV	aRO1mm	V94(%)	0.9801	DefSumVoxmin	0.9644
9	Low-risk-CTV	cRO3mm	V94(%)	0.9999	DefSumVoxmin	0.9973
9	Low-risk-CTV	cRO1mm	V94(%)	0.9963	DefSumVoxmin	0.9743
9	Low-risk-CTV	aRO1mm	V94(%)	0.9934	DefSumVoxmin	0.9768
9	brainstem	cRO3mm	D0.03cc	47.8	DefSumVoxmax	49.7
9	brainstem	cRO1mm	D0.03cc	38.6	DefSumVoxmax	40.1
9	brainstem	aRO1mm	D0.03cc	40.1	DefSumVoxmax	42.1
9	spinalcord	cRO3mm	D0.03cc	39.9	DefSumVoxmax	42.6
9	spinalcord	cRO1mm	D0.03cc	34.4	DefSumVoxmax	36.7
9	spinalcord	aRO1mm	D0.03cc	35.2	DefSumVoxmax	39
9	ipsilateral_parotid	cRO3mm	Dmean	29.4049	NominalSum	30.0066
9	ipsilateral_parotid	cRO1mm	Dmean	25.4842	NominalSum	25.7375
9	ipsilateral_parotid	aRO1mm	Dmean	25.5756	NominalSum	25.7769
9	contralateral_parotid	cRO3mm	Dmean	22.501	NominalSum	22.5912
9	contralateral_parotid	cRO1mm	Dmean	18.7781	NominalSum	19.0911
9	contralateral_parotid	aRO1mm	Dmean	17.9187	NominalSum	18.2182
9	submandibular	cRO3mm	Dmean	50.9592	NominalSum	59.7503
9	submandibular	cRO1mm	Dmean	47.1873	NominalSum	56.2438
9	submandibular	aRO1mm	Dmean	45.5884	NominalSum	55.6914
9	oralcavity	cRO3mm	Dmean	8.4644	NominalSum	8.823
9	oralcavity	cRO1mm	Dmean	7.6675	NominalSum	7.8738
9	oralcavity	aRO1mm	Dmean	7.7879	NominalSum	8.0247
9	PCM_Sup	cRO3mm	Dmean	42.1802	NominalSum	39.8085
9	PCM_Sup	cRO1mm	Dmean	38.3472	NominalSum	35.9811
9	PCM_Sup	aRO1mm	Dmean	38.8079	NominalSum	36.4279
9	PCM_Med	cRO3mm	Dmean	23.6801	NominalSum	21.6071
9	PCM_Med	cRO1mm	Dmean	20.2105	NominalSum	18.587
9	PCM_Med	aRO1mm	Dmean	19.0443	NominalSum	17.2579
9	PCM_Inf	cRO3mm	Dmean	18.5591	NominalSum	18.1699
9	PCM_Inf	cRO1mm	Dmean	16.7324	NominalSum	16.2243
9	PCM_Inf	aRO1mm	Dmean	14.799	NominalSum	14.4579
9	opticnerve_L	cRO3mm	D0.03cc	44.6	DefSumVoxmax	44.5
9	opticnerve_L	cRO1mm	D0.03cc	38.6	DefSumVoxmax	38.5
9	opticnerve_L	aRO1mm	D0.03cc	36.5	DefSumVoxmax	36.5
9	opticnerve_R	cRO3mm	D0.03cc	37.9	DefSumVoxmax	38
9	opticnerve_R	cRO1mm	D0.03cc	31.9	DefSumVoxmax	32
9	opticnerve_R	aRO1mm	D0.03cc	29.2	DefSumVoxmax	29.3
9	chiasm	cRO3mm	D0.03cc	29.5	DefSumVoxmax	29.55
9	chiasm	cRO1mm	D0.03cc	28.2667	DefSumVoxmax	28.3333
9	chiasm	aRO1mm	D0.03cc	25.2	DefSumVoxmax	25.6
10	High-risk-CTV	cRO3mm	V94(%)	0.9992	DefSumVoxmin	0.997
10	High-risk-CTV	cRO1mm	V94(%)	0.9893	DefSumVoxmin	0.9811
10	High-risk-CTV	aRO1mm	V94(%)	0.988	DefSumVoxmin	0.9851
10	Low-risk-CTV	cRO3mm	V94(%)	1	DefSumVoxmin	0.9996
10	Low-risk-CTV	cRO1mm	V94(%)	0.9943	DefSumVoxmin	0.9768
10	Low-risk-CTV	aRO1mm	V94(%)	0.995	DefSumVoxmin	0.9902
10	brainstem	cRO3mm	D0.03cc	43.95	DefSumVoxmax	44.3333
10	brainstem	cRO1mm	D0.03cc	35.4	DefSumVoxmax	35.8
10	brainstem	aRO1mm	D0.03cc	35.9667	DefSumVoxmax	36.6333
10	spinalcord	cRO3mm	D0.03cc	47.45	DefSumVoxmax	49.55
10	spinalcord	cRO1mm	D0.03cc	44.25	DefSumVoxmax	46.4
10	spinalcord	aRO1mm	D0.03cc	45.2	DefSumVoxmax	47.1333
10	ipsilateral_parotid	cRO3mm	Dmean	23.4659	NominalSum	27.9837
10	ipsilateral_parotid	cRO1mm	Dmean	14.6853	NominalSum	19.9059
10	ipsilateral_parotid	aRO1mm	Dmean	15.4839	NominalSum	20.8385
10	contralateral_parotid	cRO3mm	Dmean	20.2982	NominalSum	23.3073
10	contralateral_parotid	cRO1mm	Dmean	16.0118	NominalSum	19.0834
10	contralateral_parotid	aRO1mm	Dmean	15.7076	NominalSum	19.1392
10	submandibular	cRO3mm	Dmean	44.9724	NominalSum	45.939
10	submandibular	cRO1mm	Dmean	38.0446	NominalSum	39.667
10	submandibular	aRO1mm	Dmean	38.4189	NominalSum	40.3299
10	oralcavity	cRO3mm	Dmean	18.1379	NominalSum	21.0356
10	oralcavity	cRO1mm	Dmean	14.771	NominalSum	17.8183
10	oralcavity	aRO1mm	Dmean	14.8481	NominalSum	17.959
10	PCM_Sup	cRO3mm	Dmean	60.8616	NominalSum	61.8638
10	PCM_Sup	cRO1mm	Dmean	60.0937	NominalSum	61.1357
10	PCM_Sup	aRO1mm	Dmean	60.54	NominalSum	61.6841
10	PCM_Med	cRO3mm	Dmean	41.9833	NominalSum	46.6974
10	PCM_Med	cRO1mm	Dmean	32.5765	NominalSum	37.3178
10	PCM_Med	aRO1mm	Dmean	31.8816	NominalSum	37.1482
10	PCM_Inf	cRO3mm	Dmean	14.581	NominalSum	17.2262
10	PCM_Inf	cRO1mm	Dmean	10.3616	NominalSum	12.8434
10	PCM_Inf	aRO1mm	Dmean	9.0947	NominalSum	12.2966
10	opticnerve_L	cRO3mm	D0.03cc	32.325	DefSumVoxmax	37.1667
10	opticnerve_L	cRO1mm	D0.03cc	27.7	DefSumVoxmax	32.6
10	opticnerve_L	aRO1mm	D0.03cc	26.95	DefSumVoxmax	30.6333
10	opticnerve_R	cRO3mm	D0.03cc	33.9	DefSumVoxmax	38.85
10	opticnerve_R	cRO1mm	D0.03cc	28.8	DefSumVoxmax	34.7
10	opticnerve_R	aRO1mm	D0.03cc	30.3	DefSumVoxmax	36.35
10	chiasm	cRO3mm	D0.03cc	42.0167	DefSumVoxmax	44.45
10	chiasm	cRO1mm	D0.03cc	35.3	DefSumVoxmax	38.5
10	chiasm	aRO1mm	D0.03cc	36.4667	DefSumVoxmax	38.4
